# Supplementary material for: Culture-Free Detection of Antibiotic Resistance Markers from Native Patient Samples by Hybridization Capture Sequencing
Source: Microorganisms. 2021 Aug 5;9(8):1672. doi: 10.3390/microorganisms9081672 (PMC8398375; doi:10.3390/microorganisms9081672)
Supplement: Supplementary file 1 [file microorganisms-09-01672-s001.zip]

Archive with 4 entries (4 files):
- MS figure S1.jpg
- MS figure S2.jpg
- MS figure S3.jpg
- MS Table S1-3_20210701.pdf
